# Supplementary material for: Effect of Co-Doping on Cu/CaO Catalysts for Selective Furfural Hydrogenation into Furfuryl Alcohol
Source: Nanomaterials (Basel). 2022 May 6;12(9):1578. doi: 10.3390/nano12091578 (PMC9102403; doi:10.3390/nano12091578)
Supplement: Supplementary file 1 [file nanomaterials-12-01578-s001.zip]

Archive with 1 entries (1 files):
- nanomaterials-1706829-supplementary-1.pdf
